# Supplementary material for: Implementation of inclusion and exclusion criteria in clinical studies in OHDSI ATLAS software
Source: Sci Rep. 2023 Dec 18;13:22457. doi: 10.1038/s41598-023-49560-w (PMC10725886; doi:10.1038/s41598-023-49560-w)
Supplement: Supplementary file 1 — Supplementary Table 1. [file 41598_2023_49560_MOESM1_ESM.xlsx]

## Sheet: Categorization
Categorization of the individual inclusion and exclusion criteria
No.	Study no.	Criterion	Category	Reason for classification	Assignment	Spalte1	Spalte2
51	4	Known or ongoing use, abuse, or dependence on medications, drugs, or alcohol	Addictive behavior		Implementable
241	14	Alcohol abuse, illicit drug use within 1 year.	Addictive behavior		Not relevant
219	27	Drug abuse	Addictive behavior		Implementable
31	4	Women of childbearing age	Age		Not relevant
45	4	Women of non-childbearing age	Age		Not relevant
57	5	Age: 1 to 18 years	Age		Implementable
130	8	Up to 17 years	Age		Implementable
162	11	6 to 11 years old	Age		Implementable
182	12	8 years and older	Age		Implementable
192	13	6 to 16 years	Age		Implementable
200	14	8 to 18 years	Age		Implementable
210	15	Age at diagnosis < 18 years	Age		Implementable
230	17	8-35 years old	Age		Implementable
242	19	Age < 18 years (up to 17 years and 365 days) on the day of diagnosis	Age		Implementable
253	22	Age: 2 years and older	Age		Implementable
257	23	Age: 2 to 10 years or 2 to 30 years	Age		Implementable
113	26	Age: 1 month to 18 years	Age	Partial aspect cannot be implemented for technical reasons	Partially implementable
120	26	Age at diagnosis ≤ 18 years, age at HCST ≤ 21 years	Age	Partial aspect cannot be implemented for technical reasons	Partially implementable
141	27	Age 0 to 75 years, with the first ten patients being 18 years old	Age	Partial aspect cannot be implemented for technical reasons	Partially implementable
289	28	Age: 2 to 22 years	Age		Implementable
1	1	Hay fever	Allergy		Implementable
2	1	Lactose intolerance	Allergy		Implementable
8	1	Chromium hypersensitivity	Allergy		Implementable
17	2	Intolerance or hypersensitivity to bosentan or any of the other ingredients of Tracleer oral suspension tablet	Allergy	Criterion too specific	Not implementable
46	7	History of local or systemic hypersensitivity to monobactam antibiotics	Allergy	Technically impossible	Not implementable	Allergy to monobactam (finding)
50	7	History of intolerance to inhaled short acting beta 2 agonists	Allergy	Technically impossible	Not implementable	Too specific
78	8	Known allergy/hypersensitivity to ingredients of study vaccines	Allergy	Missing exact description/ criterion being too generic	Not implementable
134	14	A known hypersensitivity to the study drug, metabolites, or excipients of the formulation	Allergy	Missing information	Not implementable
155	15	Hypersensitivity to rituximab or to murine proteins or to any of the other excipients of the Investigational Medicinal Product rituximab (MabThera®) or to ingredients of other IMPs	Allergy	Criterion too specific	Not implementable
187	20	Known or suspected hypersensitivity to rVIII-SingleChain or to any excipients of rVIII-SingleChain or Chinese hamster ovary (CHO) proteins	Allergy	Criterion too specific	Not implementable
191	22	History of hypersensitivity to Dysport or drugs with a similar chemical structure	Allergy	Technically impossible	Not implementable
226	27	Known presence or history of hypersensitivity to human fibrinogen or human plasma proteins, e.g., immunoglobulins, vaccines, or hypersensitivity to any of the other ingredients	Allergy	Criterion too specific	Not implementable
72	4	Understanding of the implications of participation in the study	Capacity		Not relevant
71	11	Participants who are able to swallow tablets	Capacity	Technically impossible	Not implementable
314	27	Unable to understand and comply with study requirements	Capacity		Not relevant
249	15	Follow-up of at least two years after initial diagnosis is expected	Compliance with protocol		Not relevant
299	21	Foreseeable inability to cooperate with given instructions or study procedures	Compliance with protocol		Not relevant
307	26	Subjects who are unwilling or unable to comply with the study procedures	Compliance with protocol		Not relevant
308	27	Presumed to be compliant with the study procedures and to terminate the study as scheduled	Compliance with protocol		Not relevant
10	2	Signed informed consent from parents or legal guardians	Consent		Not relevant
38	4	Written consent	Consent		Not relevant
148	7	Informed consent	Consent		Not relevant
198	9	Patient willing to participate in the study and provides signed EC-approved informed consent	Consent		Not relevant
229	14	Written statement	Consent		Not relevant
247	15	Signed informed consent from the patient and/or parent/guardian for protocol-compliant treatment, participation, and data transfer	Consent		Not relevant
273	19	Written informed consent for study participation and data transmission and processing Subsequent exclusion from the study is only permitted if inclusion criteria are not met or if the patient is pregnant	Consent		Not relevant
291	21	Signed informed consent/consent form	Consent		Not relevant
302	26	Written consent of the parents (legal guardian) and, if necessary, the minor patient via "Informed Consent Form"	Consent		Not relevant
305	26	No consent is given for saving and propagation of anonymous medical data for study reasons	Consent		Not relevant
311	27	Written informed consent by the patient, his/her parents or by the patient's legal / authorized representative as applicable	Consent		Not relevant
328	29	For all patients, appropriate patient authorization will be obtained	Consent		Not relevant
329	30	Signed informed consent	Consent		Not relevant
79	6	Implantation of a bioresorbable scaffold	Device		Implementable
3	2	Systolic blood pressure < 80% of the lower normal limit	Diagnostic or lab results	Missing information	Partially implementable
11	2	Aspartate aminotransferase and/or alanine aminotransferase levels > 1.5 times the upper normal limit	Diagnostic or lab results	Missing information	Partially implementable
15	2	Right heart catheter	Diagnostic or lab results		Implementable
18	2	Hemoglobin and/or hematocrit values < 75% of the lower normal limit	Diagnostic or lab results	Missing information	Partially implementable
22	2	Peripheral oxygen saturation	Diagnostic or lab results		Implementable
24	4	Patients fall into: SARA score of 5 ≤ X ≤ 33 points (out of 40) AND i. Within range 2-7 (outside range 0-8) of the Gang subtest of the SARA scale OR ii. Be able to perform the 9-hole dominant hand peg test (9HPT-D) (SCAFI subtest) in 20 ≤ X ≤ 150 seconds	Diagnostic or lab results	Specific characteristics of a disease, laboratory value, procedure, or medication	Partially implementable
92	4	Known clinically significant (at the investigator's discretion) hematology, coagulation, clinical chemistry, or urinalysis laboratories, including but not limited to: Aspartate aminotransferase (AST) or alanine aminotransferase (ALT) > 5x upper limit of normal (ULN); total bilirubin > 1.5 x ULN, unless Gilbert syndrome is present, in which case total bilirubin > 2 x ULN	Diagnostic or lab results		Not relevant
93	6	OCT scan	Diagnostic or lab results		Implementable
25	7	Positive lower respiratory tract culture	Diagnostic or lab results	Missing exact description/ criterion being too generic	Not implementable
32	7	Aspartate aminotransferase (AST) or alanine aminotransferase (ALT) > 5 times upper limit of normal (ULN)	Diagnostic or lab results	Missing information	Partially implementable
39	7	Abnormal nasal transepithelial potential difference test	Diagnostic or lab results	Criterion too specific	Not implementable
41	7	Serum creatinine > 2 times ULN for age	Diagnostic or lab results	Missing information	Partially implementable
108	7	Sulfur chloride ≥ 60 mEq/L	Diagnostic or lab results		Implementable
114	7	FEV1 ≥ 80% predicted at screening visit (subjects ≥ 6 years)	Diagnostic or lab results		Implementable
167	7	History of sputum or throat swab cultures containing Burkholderia spp. within 2 years prior to screening visit	Diagnostic or lab results		Not relevant
40	8	Karonofsky-/Lansky-Score >= 60%	Diagnostic or lab results		Implementable
143	9	Aortic annulus diameter of ≥ 21 mm to ≤ 27 mm	Diagnostic or lab results		Implementable
67	11	Participants with a screening LCI2.5 score ≥7.5	Diagnostic or lab results	Criterion too specific	Not implementable
106	11	Colonization with organisms associated with a more rapid decline in pulmonary status	Diagnostic or lab results	Missing exact description/ criterion being too generic	Not implementable
168	11	Participants with a ppFEV1 of ≥70 percentage points, adjusted for age, sex, height	Diagnostic or lab results		Implementable
87	14	Patients who discontinued ERA treatment due to elevated LFTs must have LFTs of <3 x upper limit of normal (ULN)	Diagnostic or lab results	Technically impossible	Not implementable
131	14	Severe renal dysfunction (creatinine clearance <30 ml/min) at screening	Diagnostic or lab results		Implementable
195	14	Have met the following hemodynamic criteria for subjects with right heart catheterization (RHC) when performed as part of the diagnosis or routine care: mean pulmonary arterial pressure (mPAP) of >/=25 mmHg, pulmonary vascular resistance (PVR) of >/=240 dyne sec/cm5, left ventricular end diastolic pressure (LEVDP) or pulmonary capillary wedge pressure (PCWP) of ≤15 mmHg	Diagnostic or lab results		Implementable
101	15	Availability of slides/blocks for reference pathology and international pathology panel (except in cases with immunological and cytomorphological assurance of diagnosis)	Diagnostic or lab results	Criterion too specific	Not implementable
66	17	Detectable fasting or stimulated C-peptide level (above the lower limit of the assay's reportable range) at screening	Diagnostic or lab results	Missing information	Partially implementable
231	17	Islet cell autoantibody 512 (ICA512)/islet cell autoantigen-2 (IA-2), glutamic acid decarboxylase (GAD) autoantibody or Insulin autoantibody	Diagnostic or lab results		Implementable
81	18	Leukocytes of 10 or more in urine after prostate massage	Diagnostic or lab results	Partial aspect cannot be implemented for technical reasons	Partially implementable
107	18	Residual urine volume of more than 50 mL due to bladder outlet obstruction	Diagnostic or lab results	Can only be implemented with SNOMED CT	Partially implementable
238	18	A score in the pain domain of the German validated version of the NIH chronic prostatitis symptom index (NIH-CPSI) of 7 or higher	Diagnostic or lab results		Implementable
128	20	Serum creatinine > 2 x upper limit of normal, alanine aminotransferase or aspartate aminotransferase > 5 x upper limit of normal at Screening (if specified)	Diagnostic or lab results	Missing information	Partially implementable
142	21	Stable laboratory values	Diagnostic or lab results	Missing exact description/ criterion being too generic	Not implementable
156	23	Decrease in age-correlated development quotient by 10 points or more in the last 6 months	Diagnostic or lab results	Criterion too specific	Not implementable
161	23	Development quotient	Diagnostic or lab results	Criterion too specific	Not implementable
262	25	Positive HBs antigen and anti-HDV	Diagnostic or lab results		Implementable
135	26	Karnofsky / Lansky value < 50%	Diagnostic or lab results	Can only be implemented with SNOMED CT	Partially implementable
127	27	Plasma fibrinogen activity ≤ 0.5 g/l and antigen ≤ 0.5 g/l	Diagnostic or lab results		Implementable
215	27	Known positive serology of HIV-1 and HIV-2	Diagnostic or lab results		Implementable
312	27	Clinically relevant biochemical or hematological findings (except due to underlying disease or emergency bleeding) outside the normal range (at the investigator's discretion)	Diagnostic or lab results		Not relevant
313	27	Clinically relevant pathological findings in physical examination including electrocardiogram (ECG)	Diagnostic or lab results		Not relevant
149	28	Documented spiking, intermittent fever (body temperature > 38°C) for at least 1 day within 1 week before first canakinumab dose	Diagnostic or lab results	Partial aspect cannot be implemented for technical reasons	Partially implementable
278	28	C-reactive protein (CRP) > 30 mg/L (normal range < 10 mg/L)	Diagnostic or lab results		Implementable
288	28	Negative TB screen (QuantiFERON or, if required by local guidelines, Purified Protein Derivative)	Diagnostic or lab results		Implementable
4	2	World Health Organization Functional Class (WHO FC) I, II or III	Diet		Not relevant
323	27	Intake of alcohol or significantly increased intake of caffeine containing products within 24 hours prior to infusion of BT524	Diet		Not relevant
129	13	Remission (diabetes duration < 6 months, insulin < 0.5 i.E./kg)	Disease Stage	Missing exact description/ criterion being too generic	Not implementable
266	26	Complete remission (CR) before hematopoietic stem cell transplantation (HSCT)	Disease Stage		Implementable
326	27	End stage disease	Disease Stage		Not relevant
9	2	Pulmonary hypertension	Disease, Symptom and Sign		Implementable
16	2	PAH etiologies other than those listed	Disease, Symptom and Sign		Implementable
23	2	Moderate to severe hepatic impairment, i.e. Child-Pugh class B or C	Disease, Symptom and Sign		Implementable
26	4	Asymptomatic patients	Disease, Symptom and Sign	Can only be implemented with SNOMED CT	Partially implementable
33	4	Patients who have any of the following: chronic diarrhea; unexplained visual loss; malignancies; insulin-dependent diabetes mellitus; known history of hypersensitivity to the N-Acetyl-Leucine (DL-, L-, D-) or derivatives; history of known hypersensitivity to excipients of Ora-Blend® (namely sucrose, sorbitol, cellulose, carboxymethylcellulose, xanthan gum, carrageenan, dimethicone, methylparaben,…	Disease, Symptom and Sign	Criterion too specific	Not implementable
36	4	Confirmed diagnosis of GM2 gangliosidosis	Disease, Symptom and Sign		Implementable
110	4	Patients with severe visual or hearing impairment (not corrected by eyeglasses or hearing aids) that, at the discretion of the investigator, affects their ability to perform study assessments	Disease, Symptom and Sign		Not relevant
117	4	Patients diagnosed with arthritis or other musculoskeletal conditions affecting joints, muscles, ligaments, and/or nerves that alone affect the patient's mobility and, at the discretion of the investigator, impair their ability to perform study assessments	Disease, Symptom and Sign		Not relevant
52	5	Histologically confirmed acute lymphoblastic leukemia (ALL)	Disease, Symptom and Sign		Implementable
86	6	Scaffold thrombosis	Disease, Symptom and Sign		Implementable
19	7	One or more clinical characteristics compatible with cystic fibrosis	Disease, Symptom and Sign	Missing exact description/ criterion being too generic	Not implementable
100	7	Cystic fibrosis	Disease, Symptom and Sign		Implementable
188	7	Any serious or active medical or psychiatric condition (including drug or alcohol abuse) that, in the opinion of the investigator, would interfere with treatment, assessment, or compliance with the protocol	Disease, Symptom and Sign		Not relevant
53	8	Extended chronic graft-versus-host disease (Karnofsky scale < 60%)	Disease, Symptom and Sign	Can only be implemented with SNOMED CT	Partially implementable
59	8	Primary immunodeficiency	Disease, Symptom and Sign	Can only be implemented with SNOMED CT	Partially implementable
75	8	Seizure disorder, progressive neurologic disease	Disease, Symptom and Sign	Missing exact description/ criterion being too generic	Not implementable
80	8	Hepatitis B or C	Disease, Symptom and Sign		Implementable
85	8	HIV infection	Disease, Symptom and Sign		Implementable
94	8	Coagulopathy	Disease, Symptom and Sign		Implementable
137	9	Aortic valve stenosis	Disease, Symptom and Sign		Implementable
150	10	Hemophilia A	Disease, Symptom and Sign		Implementable
99	11	Clinically significant cirrhosis with or without portal hypertension	Disease, Symptom and Sign		Implementable
172	12	Type 1 diabetes mellitus	Disease, Symptom and Sign		Implementable
189	13	Type 1 diabetes mellitus	Disease, Symptom and Sign		Implementable
214	13	Severe learning problems	Disease, Symptom and Sign		Not relevant
203	14	Pulomonal hypertension	Disease, Symptom and Sign		Implementable
235	14	Clinically significant fluid retention in the opinion of the investigator	Disease, Symptom and Sign		Not relevant
237	14	Clinically significant anemia in the opinion of the investigator	Disease, Symptom and Sign		Not relevant
138	15	Overt hepatitis B or history of hepatitis B in the patient's medical history	Disease, Symptom and Sign		Implementable
151	17	Evidence of active or latent tuberculosis	Disease, Symptom and Sign		Implementable
170	17	Any infectious mononucleosis-like illness within the 6 months before randomization	Disease, Symptom and Sign	Criterion too specific	Not implementable
222	17	Type 1 diabetes mellitus	Disease, Symptom and Sign		Implementable
95	18	A history of epididymitis or sexually transmitted disease	Disease, Symptom and Sign	Can only be implemented with SNOMED CT	Partially implementable
163	18	Urinary tract infection	Disease, Symptom and Sign		Implementable
169	18	Acute bacterial or chronic bacterial prostatitis	Disease, Symptom and Sign		Implementable
173	18	History of urethritis with discharge 4 weeks prior to study entry	Disease, Symptom and Sign		Implementable
236	18	Symptoms of pelvic pain for at least 3 months in the 6 months before the start of the study	Disease, Symptom and Sign		Implementable
116	19	Newly diagnosed acute undifferentiated leukemia	Disease, Symptom and Sign	Missing exact description/ criterion being too generic	Not implementable
240	19	Newly diagnosed acute lymphoblastic leukemia or newly diagnosed mixed phenotype acute leukemia (MPAL)	Disease, Symptom and Sign		Implementable
277	19	Underlying disease that does not allow treatment according to the protocol (e.g. severe congenital heart defects, Charcot-Marie syndrome, ataxia-telangiectasia...)	Disease, Symptom and Sign		Not relevant
243	20	Hemophilia A	Disease, Symptom and Sign		Implementable
201	21	Known hepatitis B, hepatitis C, or HIV infection	Disease, Symptom and Sign		Implementable
248	21	Hereditary Tyrosinemia, Type I (HT-1)	Disease, Symptom and Sign		Implementable
256	23	Mucopolysaccharidosis type II	Disease, Symptom and Sign		Implementable
202	26	Non-Hodgkin-Lymphom	Disease, Symptom and Sign		Implementable
264	26	Acute lymphoblastic leukemia	Disease, Symptom and Sign		Implementable
306	26	Severe concomitant disease that, at the investigator's discretion, does not allow treatment according to the protocol	Disease, Symptom and Sign		Not relevant
136	27	Known congenital afibrinogenemia or severe congenital hypofibrinogenemia	Disease, Symptom and Sign	Partial aspect cannot be implemented for technical reasons	Partially implementable
199	27	Known bleeding disorder other than congenital fibrinogen deficiency	Disease, Symptom and Sign	Missing exact description/ criterion being too generic	Not implementable
206	27	Acute infection	Disease, Symptom and Sign	Missing exact description/ criterion being too generic	Not implementable
207	27	Known congenital dysfibrinogenemia	Disease, Symptom and Sign		Implementable
211	27	Known presence or history of venous/arterial thrombosis or thromboembolic event in the past 6 months	Disease, Symptom and Sign		Implementable
218	27	History of esophageal variceal bleeding	Disease, Symptom and Sign		Implementable
319	27	Clinically relevant increase or decrease in body temperature	Disease, Symptom and Sign		Not relevant
152	28	With active or recurrent bacterial, fungal or viral infection at the time of enrollment, including patients with evidence of Human Immunodeficiency Virus infection, Hepatitis B and Hepatitis C infection	Disease, Symptom and Sign	Partial aspect cannot be implemented for technical reasons	Partially implementable
184	28	At least 2 joints with active arthritis	Disease, Symptom and Sign	Technically impossible	Not implementable
223	28	With neutropenia (absolute neutrophil count < 1500/mm3) at screening	Disease, Symptom and Sign		Implementable
276	28	Systemic juvenile idiopathic arthritis with disease onset before 16 years of age	Disease, Symptom and Sign		Implementable
280	28	Skin rash due to SJIA	Disease, Symptom and Sign		Implementable
282	28	Serositis	Disease, Symptom and Sign		Implementable
284	28	Lymphadenopathy	Disease, Symptom and Sign		Implementable
286	28	Hepatosplenomegaly	Disease, Symptom and Sign		Implementable
327	28	With underlying metabolic, renal, hepatic, infectious or gastrointestinal conditions which in the opinion of the investigator immunocompromises the patient and /or places the patient at unacceptable risk for participation	Disease, Symptom and Sign		Not relevant
159	29	Gaucher disease with β-glucocerebrosidase deficiency and/or mutation in the β-glucocerebrosidase gene	Disease, Symptom and Sign	Specific characteristics of a disease, laboratory value, procedure, or medication	Partially implementable
164	30	Fabry disease with documented deficiency in plasma or leukocyte αGAL (alpha-galactosidase) enzyme activity and/or mutation(s) in the gene encoding αGAL	Disease, Symptom and Sign	Specific characteristics of a disease, laboratory value, procedure, or medication	Partially implementable
20	2	Treatment with another investigational drug within 1 month prior to randomization or planned treatment.	Enrollment in other studies		Not relevant
82	4	Concurrent participation in another clinical trial or participation in a clinical trial with administration of an investigational medicinal product (IMP; "study drug") within 6 weeks prior to visit 1	Enrollment in other studies		Not relevant
239	14	Participated in another study or taken another investigational drug in the past 30 day	Enrollment in other studies		Not relevant
255	15	Participation in another trial for the treatment of B-cell malignancies and/or concurrent treatment within another clinical trial (except for the 2012 NHL-BFM Registry and trials with different endpoints that include aspects of supportive therapy that may run concurrently with the 2013 B-NHL without affecting the outcome of this trial, e.g., trials of antiemetics, antibiotics, psychosocial suppor…	Enrollment in other studies		Not relevant
261	16	Participant has received Esbriet therapy 30 days or more prior to current treatment course (e.g., prior participation in clinical trials)	Enrollment in other studies		Not relevant
265	17	Participation in a clinical trial of therapeutic drugs or vaccines within 12 weeks prior to randomization on study day 0	Enrollment in other studies		Not relevant
283	19	Participation in another clinical trial other than add-on studies as part of sponsor-approved supportive care	Enrollment in other studies		Not relevant
296	21	Enrollment in another concurrent clinical intervention study within three months prior to enrollment in this study	Enrollment in other studies		Not relevant
300	22	Treatment with any other investigational drug within the last 30 days before survey entry	Enrollment in other studies		Not relevant
315	27	Participation in another interventional clinical trial within 30 days prior to study entry or during the study	Enrollment in other studies		Not relevant
325	27	Excessive physical exercise (extreme sports activities, sauna) within 72 hours prior to infusion of BT524	Exercise		Not relevant
157	10	Male	Gender		Implementable
246	20	Males	Gender		Implementable
272	27	Male or female	Gender		Implementable
212	13	Sufficient German literacy	Literacy		Not relevant
12	5	No secondary ALL	Neoplasm Status	Missing exact description/ criterion being too generic	Not implementable
47	7	Two well-characterized, disease-causing genetic mutations in the CF transmembrane conductance regulator (CFTR) gene	Neoplasm Status	Criterion too specific	Not implementable
54	8	Complete remission of the underlying malignant disease	Neoplasm Status	Missing exact description/ criterion being too generic	Not implementable
145	15	B-cell neoplasia as a second malignancy	Neoplasm Status	Criterion too specific	Not implementable
153	15	Lack of CD20 expression of the lymphoma cells	Neoplasm Status	Criterion too specific	Not implementable
208	15	Mature B-cell non-Hodgkin lymphoma	Neoplasm Status		Implementable
123	19	Bilinear leukemia with a lymphoblastic and a separate non-lymphoblastic (≥ 10% of total cells) blast subset	Neoplasm Status	Can only be implemented with SNOMED CT	Partially implementable
124	19	Biphenotypic with a dominant T or B lineage assignment	Neoplasm Status	Criterion too specific	Not implementable
183	19	Ph+ (BCR-ABL1 or t(9;22)-positive) ALL	Neoplasm Status		Implementable
174	26	No secondary malignancy	Neoplasm Status	Missing exact description/ criterion being too generic	Not implementable
21	3	The presence of urinary tract infection (UTI) as defined by the CDC throughout the hospital stay is documented and audited and patients are categorized as having or not having UTI and/or the presence of wound infection (SSI) as defined by the CDC throughout the hospital stay is documented and audited and patients are categorized as having or not having SSI	Other	Partial aspect cannot be implemented for technical reasons	Partially implementable
132	6	Sufficient quality of the OCT recording allowing for CoreLab analysis	Other		Not relevant
42	7	Hospitalization for pulmonary disease within 28 days prior to screening visit	Other	Missing exact description/ criterion being too generic	Not implementable
96	9	Patients are excluded from the registry if they are not eligible for transcatheter treatment of severe aortic stenosis with the ACURATE TA™ and Delivery System as per the Instructions For Use	Other	Missing exact description/ criterion being too generic	Not implementable
102	10	Contraindications according to the summary of product characteristics	Other	Missing exact description/ criterion being too generic	Not implementable
209	13	Meeting the costs by health services	Other		Not relevant
221	13	Investigator's children	Other		Not relevant
245	15	Diagnosis and treatment in one of the participating centers of the study	Other		Not relevant
251	15	Patients with inadequate workup that does not allow for proper stratification into at-risk groups	Other		Not relevant
165	16	The participant has a contraindication to the use of Esbriet	Other	Missing exact description/ criterion being too generic	Not implementable
263	17	Randomization on study day 0 within 12 weeks of first physician visit for symptoms or signs of diabetes	Other		Not relevant
271	19	Patient enrolled in a participating center	Other		Not relevant
275	19	Treatment started according to another protocol	Other		Not relevant
301	26	HSCT is performed in a study participating centre	Other		Not relevant
303	26	Patients who do not fulfil the inclusion criteria	Other		Not relevant
125	4	Patients who are unwilling and/or unable to undergo a 6-week washout period with any of the following prohibited medications prior to Visit 1 (Baseline 1) and remain off prohibited medications through Visit 6: Aminopyridines (including sustained-release form), N-acetyl-DL, leucine (eg, Tanganil®), N-acetyl-L-leucine (prohibited unless provided as IMP), riluzole, gabapentin, varenicline, chlorzoxa…	Patient preference		Not relevant
146	7	Consent to barrier contraception	Patient preference		Not relevant
204	9	The subject and treating physician agree the subject will return for all required post-procedure follow-up visits	Patient preference		Not relevant
304	26	The whole protocol or essential parts are declined either by patient himself/herself or the respective legal guardian	Patient preference		Not relevant
309	27	Willing and able to be hospitalized for 3 days for pharmacokinetic assessment (if applicable)	Patient preference		Not relevant
310	27	Willing and abile to be hospitalized - if required - in case of interventions (e.g., surgical procedures, major bleeds)	Patient preference		Not relevant
5	2	Pulmonary arterial hypertension baseline therapy stable in the last 3 months	Pharmaceutical substance or drug	Missing information	Partially implementable
13	2	Patient's need for or planned weaning from intravenous epoprostenol or intravenous or inhaled iloprost	Pharmaceutical substance or drug	Technically impossible	Not implementable
29	2	Use of CYP2C9 inhibitors (e.g., amiodarone, voriconazole) and moderate/strong CYP3A4 inhibitors (e.g., amprenavir, erythromycin, ketoconazole, diltiazem, itraconazole)	Pharmaceutical substance or drug		Implementable
37	2	Treatment with prohibited drugs within 2 weeks: Glibenclamide (Glyburide), Cyclosporin A, Sirolimus, Tacrolimus, Fluconazole, Rifampicin (Rifampin), Ritonavir	Pharmaceutical substance or drug		Implementable
43	2	Endothelin receptor antagonists (ERAs) other than bosentan	Pharmaceutical substance or drug		Implementable
69	4	Disclosure of medications	Pharmaceutical substance or drug		Not relevant
74	5	More than 4 weeks since previous steroids	Pharmaceutical substance or drug		Implementable
60	7	Change or initiation of chronic azithromycin treatment	Pharmaceutical substance or drug	Technically impossible	Not implementable
64	7	History of AZLI (or Cayston®) administration	Pharmaceutical substance or drug		Implementable
70	7	Changes in antimicrobial, bronchodilator (BD), corticosteroid, dornase alfa, or hypertonic saline levels within 7 days before the screening visit	Pharmaceutical substance or drug	Technically impossible	Not implementable
73	7	Current use of oral corticosteroids at doses exceeding the equivalent of 10 mg of prednisone per day or 20 mg of prednisone every other day	Pharmaceutical substance or drug		Implementable
160	7	Use of intravenous or inhaled antipseudomonal antibiotics within 2 years of study entry	Pharmaceutical substance or drug		Not relevant
166	7	Use of oral antipseudomonal antibiotics within 30 days of study entry	Pharmaceutical substance or drug		Not relevant
176	7	Administration of an investigational drug or product within 28 days prior to the screening visit or within 6 half-lives of the investigational drug (whichever is longer)	Pharmaceutical substance or drug		Not relevant
68	12	Insulin pump therapy	Pharmaceutical substance or drug	Can only be implemented with SNOMED CT	Partially implementable
126	12	Premixed insulin preparations	Pharmaceutical substance or drug	Missing exact description/ criterion being too generic	Not implementable
177	12	At least 3 prandial injections per day of short-acting or analog insulin	Pharmaceutical substance or drug		Implementable
55	13	Change to continuous subcutaneous insulin infusion (CSII)	Pharmaceutical substance or drug	Can only be implemented with SNOMED CT	Partially implementable
84	14	Be treatment naïve, have discontinued treatment with another ERA (e.g., bosentan) at least 1 month previously because of elevated liver function tests (LFTs), or have been on a stable dose of drug therapy for PAH (e.g., sildenafil or prostacyclin) for at least one month prior to the Screening Visit	Pharmaceutical substance or drug	Technically impossible	Not implementable
109	14	Currently an ERA (endothelin receptor antagonist)	Pharmaceutical substance or drug		Implementable
115	14	Taking Ciclosporin A	Pharmaceutical substance or drug		Implementable
216	16	Esbriet therapy	Pharmaceutical substance or drug		Implementable
220	16	The start of Esbriet therapy is no more than 30 days before enrollment in the study	Pharmaceutical substance or drug		Implementable
260	16	Participants receiving an investigational agent defined as any drug that has not been approved for marketing for any indication in the country of the participating site	Pharmaceutical substance or drug		Not relevant
76	17	Needs insulin for type 1 diabetes mellitus or has needed insulin at some time between diagnosis and administration of study drug	Pharmaceutical substance or drug	Partial aspect cannot be implemented for technical reasons	Partially implementable
83	17	Aktuelle Therapie mit GLP-1-Rezeptor-Agonisten (z. B. Exenatid oder Pramlintid) oder anderen Wirkstoffen, die die Betazellregeneration der Bauchspeicheldrüse oder die Insulinsekretion stimulieren könnten	Pharmaceutical substance or drug	Missing information	Partially implementable
88	17	Current treatment with oral antidiabetics	Pharmaceutical substance or drug	Missing information	Partially implementable
144	17	Prior administration of a monoclonal antibody within 1 year before randomization	Pharmaceutical substance or drug		Implementable
158	17	Vaccination with a live virus or organism within the 8 weeks prior to randomization through week 52 of the study	Pharmaceutical substance or drug		Implementable
103	18	Alpha blockers or antimicrobials with prostate penetration 4 weeks before study entry	Pharmaceutical substance or drug	Partial aspect cannot be implemented for technical reasons	Partially implementable
175	18	Treatment with phytotherapeutic agents	Pharmaceutical substance or drug	Missing exact description/ criterion being too generic	Not implementable
179	18	Treatment with agents influencing intraprostatic hormone metabolism 6 months prior to study entry	Pharmaceutical substance or drug	Missing exact description/ criterion being too generic	Not implementable
118	19	Glucocorticoid pretreatment with ≥ 1 mg/kg/day for more than two weeks in the last month before diagnosis	Pharmaceutical substance or drug	Partial aspect cannot be implemented for technical reasons	Partially implementable
190	19	Pretreatment with cytostatic drugs	Pharmaceutical substance or drug		Implementable
193	19	Vaccination within 2 weeks before the start of the protocol treatment	Pharmaceutical substance or drug		Implementable
287	20	For PTPs not rolling over directly from a CSL-sponsored clinical study with rVIII-SingleChain: any history of or current FVIII inhibitors	Pharmaceutical substance or drug		Not relevant
250	21	Taking Orfadin	Pharmaceutical substance or drug		Implementable
293	21	Patients previously treated with Orfadin once daily, even if later switched to twice daily dosing	Pharmaceutical substance or drug		Not relevant
298	21	Patients who have recently (in the last 4 weeks prior to enrollment) started a new medication for a previously undiagnosed disease/illness	Pharmaceutical substance or drug		Not relevant
252	22	Taking Dysport	Pharmaceutical substance or drug		Implementable
259	24	Taking ambrisentan	Pharmaceutical substance or drug		Implementable
205	27	Recent vaccination (within 3 weeks prior to infusion)	Pharmaceutical substance or drug	Missing exact description/ criterion being too generic	Not implementable
213	27	Treatment with a fibrinogen concentrate and/or a fibrinogen-containing product within 2 weeks prior to infusion of BT524	Pharmaceutical substance or drug	Criterion too specific	Partially implementable
217	27	Concomitant medication interacting relevantly with the coagulation system (e.g., low molecular weight heparin, unfractioned heparin, factor Xa inhibitors, factor IIa inhibitors or PY12 inhibitors) within 2 weeks prior to infusion of BT524	Pharmaceutical substance or drug	Criterion too specific	Not implementable
224	27	Known presence or history of fibrinogen inhibitory antibodies	Pharmaceutical substance or drug		Implementable
274	28	Canakinumab treatment	Pharmaceutical substance or drug		Implementable
104	4	Current or planned pregnancy or breastfeeding women	Pregnancy-related activity		Not relevant
185	7	Pregnant or breastfeeding women; a negative urine pregnancy test is required for all women of childbearing age	Pregnancy-related activity		Not relevant
228	14	Non-childbearing/childbearing potential	Pregnancy-related activity		Not relevant
234	14	Pregnant or breastfeeding	Pregnancy-related activity		Not relevant
258	15	Pregnancy and lactation	Pregnancy-related activity		Not relevant
269	17	Pregnant or breastfeeding women who intend to give the baby their own breast milk during the study	Pregnancy-related activity		Not relevant
279	19	Evidence of pregnancy or lactation	Pregnancy-related activity		Not relevant
297	21	Pregnant or lactating women	Pregnancy-related activity		Not relevant
270	26	No pregnancy	Pregnancy-related activity		Implementable
316	27	Pregnant/ nursing woman, or woman of childbearing potential not using reliable/ effective contraceptive method(s) during the study and at least one month after the last administration of study drug (e.g., oral/ injectable/ implantable/ insertable/ topical hormonal contraceptives, intrauterine devices, female sterilization, partner's vasectomy or condoms)	Pregnancy-related activity		Not relevant
292	29	Pregnancy	Pregnancy-related activity		Implementable
294	30	Pregnancy	Pregnancy-related activity		Implementable
30	2	Body weight ≥ 3.5 kg	Special patient characteristic		Implementable
27	3	On the chosen single study day at 08:00 AM local time all patients present on the ward of the participating institution are included	Special patient characteristic		Not relevant
44	4	Body weight ≥15 kg	Special patient characteristic		Implementable
56	4	Non-vasectomized male patients	Special patient characteristic		Not relevant
61	4	No donation of sperm	Special patient characteristic		Not relevant
139	7	Sexually active women	Special patient characteristic		Not relevant
62	8	Stable haematopoietic engraftment	Special patient characteristic	Missing exact description/ criterion being too generic	Not implementable
48	11	Homozygous for F508del or heterozygous for F508del and an RF mutation (Cystic Fibrosis)	Special patient characteristic	Specific characteristics of a disease, laboratory value, procedure, or medication	Partially implementable
225	13	Waiting time not advised for medical reasons	Special patient characteristic		Not relevant
121	14	The body weight is less than 20 kg	Special patient characteristic		Implementable
227	17	Body weight > 36 kg	Special patient characteristic		Implementable
281	19	Sexually active adolescents who do not wish to use a highly effective contraceptive method (Pearlindex <1) until 12 months after the end of antileukemic therapy	Special patient characteristic		Not relevant
330	20	First-order family history (e.g., siblings) with FVIII inhibitors	Special patient characteristic		Not relevant
147	27	Body weight below 22 kg for patients ≥ 6 years; BW below the 5th percentile of the normal range for children < 6 years (refers to local standard)	Special patient characteristic	Missing information	Partially implementable
322	27	Immobilization within 7 days prior to infusion of BT524	Special patient characteristic		Not relevant
324	27	Blood donation or comparable blood loss within 60 days prior to infusion of BT524	Special patient characteristic		Not relevant
65	5	More than 4 weeks since previous chemotherapy	Therapy or surgery		Implementable
49	7	Current need for daily continuous oxygen supplementation or need for more than 2 L/minute at night	Therapy or surgery	Partial aspect cannot be implemented for technical reasons	Partially implementable
58	7	History of lung transplantation	Therapy or surgery		Implementable
180	7	Changes in physical therapy technique or schedule within 7 days prior to the screening visit	Therapy or surgery		Not relevant
89	8	Application of radio/chemotherapy	Therapy or surgery	Technically impossible	Not implementable
122	8	Allogeneic hematopoietic stem cell transplantation	Therapy or surgery		Implementable
119	11	Organ transplantation or hematological transplantation	Therapy or surgery	Missing exact description/ criterion being too generic	Not implementable
178	18	Indication or history of prostate surgery including prostate biopsy	Therapy or surgery		Implementable
140	20	No prior exposure to any Factor VIII product (with the exception of short-term use of blood products)	Therapy or surgery	Missing exact description/ criterion being too generic	Partially implementable
285	20	Currently receiving a therapy not permitted during the study	Therapy or surgery		Not relevant
196	21	Previous liver transplant	Therapy or surgery		Implementable
331	23	Scheduled to undergo general anesthesia or CSF sample collection for non-study related medical reasons the CSF collection/donation study	Therapy or surgery		Not relevant
171	26	Indication for allogeneic hematopoietic stem cell transplantation	Therapy or surgery	Missing exact description/ criterion being too generic	Not implementable
267	26	No prior hematopoietic stem cell transplantation	Therapy or surgery		Implementable
318	27	Elective surgery during the 14 day PK blood sampling period	Therapy or surgery		Not relevant
321	27	Surgery within 7 days prior to infusion of BT524	Therapy or surgery		Not relevant
6	2	Unstable disease status	Various	Missing exact description/ criterion being too generic	Not implementable
14	2	Male or female with age: 3 months and < 12 years (maximum age at randomization is 11.5 years)	Various	Partial aspect cannot be implemented for technical reasons	Partially implementable
28	4	Patient has clinical signs of Tay-Sachs or Sandhoff disease but a completely negative result on a prior genetic test for GM2 gangliosidosis caused by β-hexosaminidase deficiency due to mutations in the HEXA or HEXB genes	Various	Specific characteristics of a disease, laboratory value, procedure, or medication	Partially implementable
91	4	Patients with a physical or psychiatric condition that, in the investigator's judgment, may endanger the patient, confound study results, or interfere with the patient's participation in the clinical trial	Various		Not relevant
7	5	No prior disease that would preclude treatment with chemotherapy	Various	Missing exact description/ criterion being too generic	Not implementable
34	7	Clinically stable with no evidence of significant respiratory symptoms	Various	Missing exact description/ criterion being too generic	Not implementable
35	7	Male/female aged 3 months to under 18 years old	Various	Partial aspect cannot be implemented for technical reasons	Partially implementable
194	7	Presence of a condition or abnormality that, in the opinion of the investigator, would affect patient safety or the quality of the study data	Various		Not relevant
77	14	Diagnosis of active hepatitis (hepatitis B surface antigen and hepatitis C antibody), or clinically significant hepatic enzyme elevation (i.e., ALT, AST or AP >3xULN) at Screening	Various	Missing information	Partially implementable
232	14	Patients did not tolerate PAH therapy due to side effects that may be related to its mechanism of action (e.g., prostanoids, ERAs, PDE-5 inhibitors), with the exception of liver abnormalities in patients receiving another ERA	Various		Not relevant
244	14	Any concurrent medical condition or concurrent use of medication that, in the opinion of the investigator, would compromise the safety of the subject	Various		Not relevant
63	15	Hepatitis B vaccination certificate or negative serology defined as: * evidence of immunization with HBs antigen negative, anti-HBs positive and anti-HBc negative or * negative hepatitis B serology with HBs antigen negative, anti-HBs and anti-HBc negative	Various	Specific characteristics of a disease, laboratory value, procedure, or medication	Partially implementable
98	15	No prior chemotherapy, no prior lymphoma-targeted treatment. No use of steroids for more than two days in the last month	Various	Missing exact description/ criterion being too generic	Not implementable
111	15	Adequate hepatic, renal and cardiac function, except if alteration is due to lymphoma infiltration	Various	Missing exact description/ criterion being too generic	Not implementable
254	15	Any other medical, psychiatric, or social condition that prohibits treatment according to the protocol (e.g., prior malignancy, prior organ transplant, HIV infection or AIDS, or severe immunodeficiency, etc.)	Various		Not relevant
268	17	Any medical condition that, in the opinion of the investigator, would interfere with the safe completion of the study	Various		Not relevant
233	18	Men between 18 and 65 years	Various		Implementable
133	19	Bilineal either with a dominant lymphoblastic population or if another reasonable rationale exists to treat the patient with an ALL-based therapy regimen	Various	Criterion too specific	Not implementable
186	19	Acute lymphoblastic leukemia diagnosed as a second malignancy and prior chemotherapy and/or radiation therapy	Various	Technically impossible	Not implementable
90	20	Previously treated men of any age diagnosed with severe congenital hemophilia A (FVIII activity level < 1%) who have participated in a prior CSL-sponsored clinical trial of rVIII SingleChain	Various	Partial aspect cannot be implemented for technical reasons	Partially implementable
97	20	Previously treated males aged 0 to <65 years diagnosed with severe congenital hemophilia A (FVIII activity level < 1%) who have at least 50 EDs to one FVIII product and who are not currently enrolled in a CSL-sponsored clinical trial rVIII-SingleChain	Various	Partial aspect cannot be implemented for technical reasons	Partially implementable
105	20	Previously untreated males 0 to < 18 years of age diagnosed with severe congenital hemophilia A (FVIII activity < 1%)	Various	Partial aspect cannot be implemented for technical reasons	Partially implementable
290	21	Women of childbearing age who are willing to use adequate contraception	Various		Not relevant
295	21	Any medical condition that, in the opinion of the investigator, makes the patient unsuitable for enrollment	Various		Not relevant
112	23	Based on iduronate-2-sulfatase (IDS) enzyme activity and documented mutation in the IDS gene	Various	Specific characteristics of a disease, laboratory value, procedure, or medication	Partially implementable
154	23	No unstable medical conditions	Various	Missing exact description/ criterion being too generic	Not implementable
197	25	Absence of any cause of relevant liver disease other than HDV	Various	Missing exact description/ criterion being too generic	Not implementable
317	27	Any other condition that, to the investigator's judgment, could have an impact on patient's safety or the study results	Various		Not relevant
320	27	Active bleeding or expected bleeding (including menorrhea in women) at the time of or within 7 days prior to infusion of BT524	Various		Not relevant
181	28	With an onset of disease < 16 years of age	Various	Technically impossible	Not implementable
Number of criteria			#REF!
