# Supplementary material for: Implementation of inclusion and exclusion criteria in clinical studies in OHDSI ATLAS software
Source: Sci Rep. 2023 Dec 18;13:22457. doi: 10.1038/s41598-023-49560-w (PMC10725886; doi:10.1038/s41598-023-49560-w)
Supplement: Supplementary file 2 — Supplementary Table 2. [file 41598_2023_49560_MOESM2_ESM.xlsx]

## Sheet: Tabelle2
Categorization by	Number of criteria (without not relevant)	Number of criteria	Share of all criteria in %	Implementable	Umsetzbar in %	Partially implementable	Partially implementable in %	Not implementable	Not implementable in %	Not relevant	Not relevant in %
Addictive behavior	2	3	0.00906344	2	0.666667	0	0	0	0	1	0.333333
Age	15	17	0.0513595	12	0.705882	3	0.176471	0	0	2	0.117647
Allergy	12	12	0.0362538	3	0.25	0	0	9	0.75	0	0
Capacity	1	3	0.00906344	0	0	0	0	1	0.333333	2	0.666667
Compliance with protocol	0	4	0.0120846	0	0	0	0	0	0	4	1
Consent	0	13	0.0392749	0	0	0	0	0	0	13	1
Device	1	1	0.00302115	1	1	0	0	0	0	0	0
Diagnostic or lab results	38	42	0.126888	17	0.404762	12	0.285714	9	0.214286	4	0.0952381
Diet	0	2	0.0060423	0	0	0	0	0	0	2	1
Disease Stage	2	3	0.00906344	1	0.333333	0	0	1	0.333333	1	0.333333
Disease, Symptom and Sign	55	65	0.196375	39	0.6	8	0.123077	8	0.123077	10	0.153846
Enrollment in other studies	0	10	0.0302115	0	0	0	0	0	0	10	1
Exercise	0	1	0.00302115	0	0	0	0	0	0	1	1
Gender	3	3	0.00906344	3	1	0	0	0	0	0	0
Literacy	0	1	0.00302115	0	0	0	0	0	0	1	1
Neoplasm Status	10	10	0.0302115	2	0.2	1	0.1	7	0.7	0	0
Other	5	15	0.0453172	0	0	1	0.0666667	4	0.266667	10	0.666667
Patient preference	0	6	0.0181269	0	0	0	0	0	0	6	1
Pharmaceutical substance or drug	38	46	0.138973	20	0.434783	9	0.195652	9	0.195652	8	0.173913
Pregnancy-related activity	3	12	0.0362538	3	0.25	0	0	0	0	9	0.75
Special patient characteristic	7	16	0.0483384	4	0.25	2	0.125	1	0.0625	9	0.5625
Therapy or surgery	11	16	0.0483384	6	0.375	2	0.125	3	0.1875	5	0.3125
Various	20	30	0.0906344	1	0.0333333	9	0.3	10	0.333333	10	0.333333
Number of criteria	223	331	1	114	0.282772	47	0.0651122	62	0.15216	108	0.499956
